# Supplementary material for: Investigation of Outbreaks of Salmonella enterica Serovar Typhimurium and Its Monophasic Variants Using Whole-Genome Sequencing, Denmark
Source: Emerg Infect Dis. 2017 Oct;23(10):1631–9. doi: 10.3201/eid2310.161248 (PMC5621559; doi:10.3201/eid2310.161248)
Supplement: Technical Appendix 1 — Description of 372 isolates of Salmonella Typhimurium and its monophasic variants used in an outbreak investigation of Salmonella Typhimurium and its monophasic variants, Denmark. [file 16-1248-Techapp-s1.xlsx]

## Sheet: Sheet1
Article DOI: https://doi.org/10.3201/eid2310.161248
Investigation of Outbreaks of Salmonella enterica Serovar Typhimurium and Its Monophasic Variants Using Whole-Genome Sequencing, Denmark
Technical Appendix 1
Sequence reads are available at http://www.ebi.ac.uk/ena under study accession number PRJEB14853
Isolate name	Sample accession number	Genome size in bp	Average read coverage	No of assembled contigs	N50 value	Comments
SSI_AA315	ERS1260762	4872846	57	101	94270
SSI_AA316	ERS1260763	4757594	102	56	183261
SSI_AA317	ERS1260764	4755512	77	56	191468
SSI_AA318	ERS1260765	4760577	92	66	212755
SSI_AA320	ERS1260766	4827971	101	59	222810
SSI_AA321	ERS1260767	5029892	53	68	184295
SSI_AA322	ERS1260768	4895748	79	66	245252
SSI_AA324	ERS1260769	4767413	144	53	282585
SSI_AA325	ERS1260770	4841813	124	64	167672
SSI_AA326	ERS1260771	4761800	127	54	226914
SSI_AA327	ERS1260772	5088188	81	78	163399
SSI_AA328	ERS1260773	4756975	89	68	163033
SSI_AA329	ERS1260774	4898222	86	55	204427
SSI_AA330	ERS1260775	4954455	49	57	187887
SSI_AA331	ERS1260776	4849079	96	55	246763
SSI_AA332	ERS1260777	4933980	26	76	170597
SSI_AA333	ERS1260778	4922337	53	64	180195
SSI_AA334	ERS1260779	4760094	74	67	182946
SSI_AA335	ERS1260780	4757162	109	58	185538
SSI_AA336	ERS1260781	4766732	161	51	207683	Close reference genome for outbreak C
SSI_AA337	ERS1260782	4962783	135	69	238448
SSI_AA338	Not submitted	4724796	29	317	32112	Excluded from the analysis
SSI_AA339	ERS1260783	4761998	91	52	246763
SSI_AA340	ERS1260784	4772224	64	59	282585
SSI_AA341	ERS1260785	4762911	58	48	246126
SSI_AA342	ERS1260786	4868996	133	61	214186
SSI_AA343	ERS1260787	4758409	83	57	276479
SSI_AA344	ERS1260788	4884759	57	77	169434
SSI_AA345	ERS1260789	4758219	71	59	276479
SSI_AA346	ERS1260790	4874066	86	79	149436
SSI_AA347	ERS1260791	4965372	170	70	223537
SSI_AA348	ERS1260792	4765708	86	57	284525
SSI_AA349	ERS1260793	4893917	141	62	238830
SSI_AA350	ERS1260794	5077956	92	77	222702
SSI_AA351	ERS1260795	4851287	95	52	222810
SSI_AA352	ERS1260796	4770319	101	49	217319
SSI_AA353	ERS1260797	4758136	38	56	225480
SSI_AA354	ERS1260798	4760806	119	57	235011
SSI_AA356	ERS1260799	4751628	56	87	109952
SSI_AA357	ERS1260800	4860100	160	52	247002
SSI_AA358	ERS1260801	4772602	46	49	381900
SSI_AA359	ERS1260802	4941208	40	57	246839
SSI_AA360	ERS1260803	4958267	63	90	166541
SSI_AA361	ERS1260804	4952768	81	63	180147
SSI_AA362	ERS1260805	5009169	58	88	218505
SSI_AA364	ERS1260806	4928922	128	70	223099
SSI_AA365	ERS1260807	4882190	63	149	82081
SSI_AA366	ERS1260808	5031639	68	64	247041
SSI_AA367	ERS1260809	5018069	70	86	174268
SSI_AA368	ERS1260810	4757212	28	54	185970
SSI_AA369	ERS1260811	4772232	61	53	282585
SSI_AA370	ERS1260812	4931884	55	67	219562
SSI_AA371	ERS1260813	4813465	24	74	119097
SSI_AA372	ERS1260814	5062825	47	83	186185
SSI_AA373	ERS1260815	4901276	104	67	245320
SSI_AA374	ERS1260816	4853022	100	71	198409
SSI_AA375	ERS1260817	4908580	86	71	172899
SSI_AA376	ERS1260818	4909091	134	56	282583
SSI_AA377	ERS1260819	4766888	86	56	222843
SSI_AA378	ERS1260820	4922968	108	80	222832
SSI_AA379	ERS1260821	5084524	40	164	63735
SSI_AA380	ERS1260822	5056647	47	92	157587
SSI_AA381	ERS1260823	4956197	169	69	246153
SSI_AA382	ERS1260824	4899672	79	52	238830	Close reference for outbreak D
SSI_AA383	ERS1260825	4899128	97	56	246833
SSI_AA384	ERS1260826	4956076	57	84	205500
SSI_AA385	ERS1260827	5052845	48	76	149387
SSI_AA386	ERS1260828	4796884	140	64	191060
SSI_AA387	ERS1260829	4767742	65	46	237152
SSI_AA388	ERS1260830	4844954	58	47	192027
SSI_AA389	ERS1260831	4899269	123	66	244231
SSI_AA390	ERS1260832	4896812	56	52	251216
SSI_AA391	ERS1260833	4770152	162	51	282723
SSI_AA392	ERS1260834	4888444	37	133	72578
SSI_AA393	Not submitted	4929502	21	116	103726	Excluded from the analysis
SSI_AA394	ERS1260835	4900274	15	65	223622
SSI_AA395	ERS1260836	4938576	57	61	200407
SSI_AA396	ERS1260837	4761554	121	51	282259
SSI_AA397	ERS1260838	4842313	58	72	149531
SSI_AA398	ERS1260839	4966716	24	74	174482
SSI_AA399	ERS1260840	4755200	115	57	185814
SSI_AA400	ERS1260841	4860833	12	137	77265
SSI_AA401	ERS1260842	4714991	46	59	198651
SSI_AA402	ERS1260843	4838781	101	49	239666
SSI_AA403	ERS1260844	4838883	92	42	278152
SSI_AA405	Not submitted	5024056	47	224	43083	Excluded from the analysis
SSI_AA406	ERS1260845	4902624	56	54	225596
SSI_AA407	ERS1260846	4758545	84	64	152644
SSI_AA408	ERS1260847	4900016	92	99	112622
SSI_AA409	ERS1260848	4759681	114	49	376195
SSI_AA410	ERS1260849	4904735	84	64	199199
SSI_AA411	ERS1260850	5021703	99	78	199675
SSI_AA412	ERS1260851	4759940	106	58	198523
SSI_AA413	ERS1260852	4895012	36	64	177969
SSI_AA414	ERS1260853	4765969	89	54	282259
SSI_AA415	ERS1260854	4932615	55	56	241175
SSI_AA416	ERS1260855	5023068	101	70	271194
SSI_AA417	ERS1260856	4936525	93	49	238822
SSI_AA418	ERS1260857	4765373	108	53	247039
SSI_AA419	ERS1260858	4760157	66	62	193138
SSI_AA420	ERS1260859	4901995	55	49	225605
SSI_AA421	ERS1260860	4765244	96	45	283117	Close reference genome for ST19 isolates and outbreak B
SSI_AA422	ERS1260861	4762314	81	56	192679
SSI_AA423	Not submitted	4959163	34	339	37522	Excluded from the analysis
SSI_AA424	ERS1260862	4881104	60	65	171952
SSI_AA425	ERS1260863	5021446	88	73	238831
SSI_AA428	ERS1260864	4940676	40	65	222985
SSI_AA433	ERS1260865	4906629	53	53	270749
SSI_AA434	ERS1260866	4928753	41	60	317001
SSI_AA442	ERS1260867	4940862	59	59	238831
SSI_AA450	ERS1260868	4713754	44	63	176283
SSI_AA451	ERS1260869	4924468	51	52	314795
SSI_AA455	ERS1260870	4943985	49	53	279636
SSI_AA456	ERS1260871	4925670	Not available	56	278293
SSI_AA457	ERS1260872	4896571	37	71	172678
SSI_AA458	ERS1260873	4866352	70	53	319066
SSI_AA459	ERS1260874	4941403	61	56	251279
SSI_AA460	ERS1260875	4715820	84	51	253362	Close reference genome for ST36 isolates and outbreak A
SSI_AA523	ERS1260876	4942144	90	59	251146
SSI_AA524	ERS1260877	4860530	59	97	101186
SSI_AA525	ERS1260878	4872844	94	58	197288
SSI_AA526	ERS1260879	4953218	166	55	279820
SSI_AA527	ERS1260880	4875808	60	55	282976
SSI_AA528	ERS1260881	4915386	149	58	271194
SSI_AA529	ERS1260882	4907498	349	51	282598
SSI_AA530	ERS1260883	4947262	66	46	280034	Close reference genome for ST34 isolates, selected cluster and outbreak E
SSI_AA531	ERS1260884	4946309	73	70	238829
SSI_AA532	ERS1260885	4925011	115	57	251443
SSI_AA533	ERS1260886	4947495	57	114	99117
SSI_AA534	ERS1260887	5006468	218	64	262348
SSI_AA535	ERS1260888	4949474	140	55	247047
SSI_AA536	ERS1260889	4951786	227	58	278388
SSI_AA537	ERS1260890	4904423	75	47	246528
SSI_AA538	ERS1260891	4917739	82	66	196769
SSI_AA539	ERS1260892	4886537	136	55	206990
SSI_AA540	ERS1260893	4962364	67	56	268889
SSI_AA555	ERS1260894	4945274	120	58	278386
SSI_AA556	ERS1260895	5119971	182	52	315819
SSI_AA557	ERS1260896	4945400	136	61	278386
SSI_AA558	ERS1260897	4866721	231	56	279237
SSI_AA559	ERS1260898	4926164	126	68	315657
SSI_AA560	ERS1260899	4977930	97	72	213598
SSI_AA561	ERS1260900	5128146	169	65	250230
SSI_AA562	ERS1260901	4868900	141	56	314996
SSI_AA563	ERS1260902	4949637	118	61	271825
SSI_AA564	ERS1260903	4992472	227	76	205000
SSI_AA565	ERS1260904	4954461	118	65	250263
SSI_AA566	ERS1260905	4959799	145	63	271194
SSI_AA567	ERS1260906	4946544	111	53	278386
SSI_AA568	ERS1260907	4801776	128	57	225482
SSI_AA569	ERS1260908	4848777	82	61	204660
SSI_AA570	ERS1260909	5013711	151	72	264995
SSI_AA571	ERS1260910	4922625	127	58	299955
SSI_AA572	ERS1260911	4848272	193	40	315883
SSI_AA573	ERS1260912	4991545	150	60	342252
SSI_AA574	ERS1260913	4877279	93	54	315734
SSI_AA575	ERS1260914	4841981	113	51	247000
SSI_AA576	ERS1260915	4952856	269	53	279608
SSI_AA577	ERS1260916	4949160	120	63	281274
SSI_AA578	ERS1260917	4947256	132	55	315016
SSI_AA579	ERS1260918	4983112	150	77	213656
SSI_AA580	ERS1260919	4880402	153	64	260790
SSI_AA581	ERS1260920	4967624	157	54	204426
SSI_AA582	ERS1260921	4912717	128	56	282690
SSI_AA583	ERS1260922	4924933	141	62	238831
SSI_AA584	ERS1260923	4925431	117	63	230958
SSI_AA585	ERS1260924	4947636	131	65	278386
SSI_AA586	ERS1260925	4923704	100	68	271194
SSI_AA587	ERS1260926	4914930	135	58	271194
SSI_AA588	ERS1260927	4843316	128	36	315869
SSI_AA589	ERS1260928	4956639	76	67	271139
SSI_AA590	ERS1260929	4953037	149	60	268094
SSI_AA591	ERS1260930	4803948	105	49	317049
SSI_AA592	ERS1260931	4949837	123	70	187281
SSI_AA593	ERS1260932	4946357	127	60	279818
SSI_AA594	ERS1260933	4917852	148	58	315645
SSI_AA595	ERS1260934	4935307	68	100	132643
SSI_AA596	ERS1260935	4914862	117	54	315538	Close reference for outbreak F
SSI_AA597	ERS1260936	4947290	85	58	279764
SSI_AA598	ERS1260937	4898907	142	51	282880
SSI_AA599	ERS1260938	4916562	117	81	150021
SSI_AA600	ERS1260939	4980607	135	74	200869
SSI_AA601	ERS1260940	4998587	129	70	282871
SSI_AA602	ERS1260941	4886173	93	65	246987
SSI_AA603	ERS1260942	5186426	88	93	171180
SSI_AA604	ERS1260943	4844374	133	61	191468
SSI_AA605	ERS1260944	4914486	126	56	208960
SSI_AA606	ERS1260945	4921777	132	69	171625
SSI_AA607	ERS1260946	4917244	119	72	170936
SSI_AA608	ERS1260947	4940185	72	95	109151
SSI_AA609	ERS1260948	4935160	129	61	249390
SSI_AA611	ERS1260949	4965218	140	64	181075
SSI_AA612	ERS1260950	4914589	109	68	149958
SSI_AA613	ERS1260951	4894039	145	55	282569
SSI_AA614	ERS1260952	4877669	99	63	166301
SSI_AA615	ERS1260953	4959295	130	66	196387
SSI_AA616	ERS1260954	4887833	93	60	191468
SSI_AA617	ERS1260955	4838288	92	44	198278
SSI_AA618	ERS1260956	5076984	125	66	204436
SSI_AA619	ERS1260957	4928408	113	82	172193
SSI_AA620	ERS1260958	4911749	91	58	260463
SSI_AA621	ERS1260959	4919733	86	102	121996
SSI_AA622	ERS1260960	4918351	126	51	279811
SSI_AA623	ERS1260961	4913077	89	89	124901
SSI_AA624	ERS1260962	4946181	131	52	279795
SSI_AA625	ERS1260963	4936707	64	107	90171
SSI_AA626	ERS1260964	4948353	137	58	238831
SSI_AA627	ERS1260965	4955476	45	96	222987
SSI_AA628	ERS1260966	5096066	91	61	204379
SSI_AA629	ERS1260967	4894555	80	52	315608
SSI_AA630	ERS1260968	4850844	116	43	262397
SSI_AA631	ERS1260969	4938593	70	53	222508
SSI_AA632	ERS1260970	4904610	75	53	225597
SSI_AA633	ERS1260971	5129283	119	62	225597
SSI_AA634	ERS1260972	5201058	84	72	246514
SSI_AA635	ERS1260973	4896049	109	47	315750
SSI_AA636	ERS1260974	4943331	70	57	279764	Close reference for outbreak H
SSI_AA637	ERS1260975	4938239	66	53	264578
SSI_AA638	ERS1260976	4942285	73	62	246990
SSI_AA639	ERS1260977	4912636	121	56	282567
SSI_AA640	ERS1260978	4862412	90	48	376658
SSI_AA641	ERS1260979	4772398	90	43	219477
SSI_AA642	ERS1260980	4894296	76	58	282567
SSI_AA643	ERS1260981	4968310	126	82	279818
SSI_AA644	ERS1260982	4889432	85	73	148115
SSI_AA645	ERS1260983	4890625	74	106	115450
SSI_AA646	ERS1260984	4977062	85	114	121809
SSI_AA647	ERS1260985	4918657	80	99	106966
SSI_AA648	ERS1260986	4903241	96	66	154159
SSI_AA649	ERS1260987	4912167	77	98	159031
SSI_AA650	ERS1260988	5010512	87	115	122166
SSI_AA651	ERS1260989	4934584	78	94	109156
SSI_AA652	ERS1260990	4926297	82	95	111794
SSI_AA653	ERS1260991	4944199	100	74	148722
SSI_AA654	ERS1260992	4907893	104	66	178650
SSI_AA655	ERS1260993	5206594	74	136	90783
SSI_AA656	ERS1260994	4934260	95	87	140967
SSI_AA657	ERS1260995	4921233	115	89	238831
SSI_AA658	ERS1260996	4928523	121	73	150297
SSI_AA659	ERS1260997	4940588	115	72	238831
SSI_AA660	ERS1260998	4946663	103	88	121582
SSI_AA661	ERS1260999	4922944	89	98	114661
SSI_AA662	ERS1261000	4923596	80	57	282182
SSI_AA663	ERS1261001	4950055	72	59	282785
SSI_AA664	ERS1261002	4913277	49	58	238831
SSI_AA665	ERS1261003	4896568	55	47	225812
SSI_AA666	ERS1261004	4968905	67	70	222609
SSI_AA667	ERS1261005	4897425	39	72	247333
SSI_AA668	ERS1261006	4925265	81	51	315612	Close reference for outbreak G
SSI_AA669	ERS1261007	4928889	153	55	282502
SSI_AA670	ERS1261008	4885447	80	58	282567
SSI_AA671	ERS1261009	4967064	110	51	277913
SSI_AA672	ERS1261010	4943550	53	76	234467
SSI_AA673	ERS1261011	4924751	60	60	282502
SSI_AA674	ERS1261012	4971356	78	55	222632
SSI_AA675	ERS1261013	4862712	183	52	301281
SSI_AA676	ERS1261014	4956624	91	60	180963
SSI_AA677	ERS1261015	4771668	75	45	287887
SSI_AA678	ERS1261016	4873168	88	41	278462
SSI_AA679	ERS1261017	4917120	78	54	341370
SSI_AA680	ERS1261018	4713004	92	91	132254
SSI_AA681	ERS1261019	4861557	124	69	149981
SSI_AA682	ERS1261020	4963722	64	118	90049
SSI_AA683	ERS1261021	4917130	90	82	152199
SSI_AA684	ERS1261022	4873990	68	106	93345
SSI_AA685	ERS1261023	5036324	115	80	141058
SSI_AA686	ERS1261024	4942390	81	73	204607
SSI_AA687	ERS1261025	4863934	77	86	149720
SSI_AA688	ERS1261026	4938264	124	69	165212
SSI_AA689	ERS1261027	4917275	89	78	149550
SSI_AA690	ERS1261028	4712922	60	128	83401
SSI_AA691	ERS1261029	4906002	81	100	128444
SSI_AA692	ERS1261030	4957458	122	79	152778
SSI_AA693	ERS1261031	4903396	52	145	91893
SSI_AA694	ERS1261032	4954091	66	94	104368
SSI_AA695	ERS1261033	4898429	141	56	181564
SSI_AA696	ERS1261034	4930236	105	82	163582
SSI_AA697	ERS1261035	4961117	104	85	152657
SSI_AA717	ERS1261036	4726181	124	39	255604
SSI_AA718	ERS1261037	4935674	112	59	231433
SSI_AA719	ERS1261038	4898301	118	54	282565
SSI_AA720	ERS1261039	4836150	98	66	207486
SSI_AA721	ERS1261040	5069371	116	59	307184
SSI_AA722	ERS1261041	4918879	142	47	229028
SSI_AA723	ERS1261042	4920841	109	59	271194
SSI_AA724	ERS1261043	4941747	136	52	279538
SSI_AA725	ERS1261044	4910484	100	49	376691
SSI_AA726	ERS1261045	4914827	126	59	282288
SSI_AA727	ERS1261046	4767546	108	40	381403
SSI_AA728	ERS1261047	4717497	100	55	276319
SSI_AA729	ERS1261048	4839000	120	40	283078
SSI_AA730	ERS1261049	4940993	147	57	278386
SSI_AA807	ERS1261050	4872806	Not available	83	145550
SSI_AA808	ERS1261051	4936087	Not available	73	222842
SSI_AA809	ERS1261052	4941995	Not available	54	251194
SSI_AA810	ERS1261053	4897649	Not available	55	315720
SSI_AA811	ERS1261054	4957327	Not available	62	215606
SSI_AA812	ERS1261055	4914625	Not available	47	268060
SSI_AA813	ERS1261056	4948437	Not available	58	282601
SSI_AA814	ERS1261057	4951921	Not available	57	278386
SSI_AA815	ERS1261058	4948236	Not available	59	273239
SSI_AA816	ERS1261059	4949850	Not available	49	279820
SSI_AA817	ERS1261060	4943411	Not available	63	238854
SSI_AA818	ERS1261061	4860368	Not available	75	164964
SSI_AA819	ERS1261062	4908091	Not available	62	238003
SSI_AA820	ERS1261063	4766052	Not available	48	258654
SSI_AA821	Not submitted	4920003	Not available	301	36225	Excluded from the analysis
SSI_AA822	ERS1261064	5030463	Not available	59	282569
SSI_AA823	ERS1261065	4903760	Not available	56	238588
SSI_AA824	ERS1261066	4925435	Not available	61	215687
SSI_AA825	ERS1261067	4943652	Not available	67	223283
SSI_AA826	ERS1261068	4936804	Not available	68	222808
SSI_AA827	ERS1261069	4946163	Not available	48	314920
SSI_AA828	ERS1261070	4888175	Not available	49	315128
SSI_AA829	ERS1261071	4900896	Not available	57	238831
SSI_AA830	ERS1261072	4937229	Not available	79	202237
SSI_AA831	ERS1261073	4945519	Not available	64	272255
SSI_AA832	ERS1261074	5013011	Not available	61	233232
SSI_AA833	ERS1261075	4955386	Not available	72	176232
SSI_AA834	ERS1261076	4904590	Not available	80	181928
SSI_AA835	ERS1261077	4838088	Not available	52	238413
SSI_AA836	ERS1261078	5033051	Not available	67	178020
SSI_AA837	ERS1261079	5010215	Not available	68	236756
SSI_AA838	ERS1261080	4917709	Not available	55	278386
SSI_AA839	ERS1261081	4943831	Not available	69	267963
SSI_AA840	ERS1261082	4956265	Not available	59	268023
SSI_AA841	ERS1261083	4865238	Not available	56	282679
SSI_AA842	Not submitted	4855364	Not available	251	46639	Excluded from the analysis
SSI_AA843	ERS1261084	4940423	Not available	64	222809
SSI_AA844	ERS1261085	4914928	Not available	58	271832
SSI_AA845	ERS1261086	4944425	Not available	69	222856
SSI_AA846	ERS1261087	4948576	Not available	50	278386
SSI_AA847	ERS1261088	4938950	Not available	78	212913
SSI_AA848	ERS1261089	4899860	Not available	58	223591
SSI_AA849	ERS1261090	4896882	Not available	57	223020
SSI_AA850	ERS1261091	5186755	Not available	91	121952
SSI_AA851	ERS1261092	4961720	Not available	49	257442
SSI_AA852	ERS1261093	4763718	Not available	44	376668
SSI_AA853	ERS1261094	4934612	Not available	72	268365
SSI_AA854	ERS1261095	4917842	Not available	61	271194
SSI_AA855	ERS1261096	4915095	Not available	59	238855
SSI_AA856	ERS1261097	4963497	Not available	67	271834
SSI_AA857	ERS1261098	4952950	Not available	55	315010
SSI_AA858	ERS1261099	5286595	Not available	80	246388
SSI_AA859	ERS1261100	4767208	Not available	59	178494
SSI_AA860	ERS1261101	4951360	Not available	54	315372
SSI_AA861	ERS1261102	5177017	Not available	120	111710
SSI_AA862	ERS1261103	5015201	Not available	58	258948
SSI_AA863	ERS1261104	4950387	Not available	49	279820
SSI_AA864	ERS1261105	4937718	Not available	67	199164
SSI_AA865	ERS1261106	4950096	Not available	56	271194
SSI_AA866	ERS1261107	4865525	Not available	75	173087
SSI_AA867	ERS1261108	4919917	Not available	50	282569
SSI_AA868	ERS1261109	4900993	Not available	59	271290
SSI_AA869	ERS1261110	4938097	Not available	60	278536
SSI_AA870	ERS1261111	4942449	Not available	64	279220
SSI_AA871	ERS1261112	5025844	Not available	58	257340
SSI_AA872	ERS1261113	5120526	Not available	74	159474
SSI_AA873	ERS1261114	4767489	Not available	50	188334
SSI_AA874	ERS1261115	4805966	Not available	75	146354
SSI_AA875	ERS1261116	4905148	Not available	51	315532
SSI_AA876	ERS1261117	4940932	Not available	55	278386
SSI_AA877	ERS1261118	4905135	Not available	97	113732
SSI_AA878	ERS1261119	4861781	Not available	56	282567
SSI_AA879	ERS1261120	4932267	Not available	99	104217
SSI_AA880	ERS1261121	4915679	Not available	44	261834
SSI_AA881	ERS1261122	4942667	Not available	60	278386
SSI_AA882	ERS1261123	4908145	Not available	57	289093
SSI_AA883	ERS1261124	4860917	Not available	47	223285
SSI_AA884	ERS1261125	4956319	Not available	62	271194
SSI_AA885	ERS1261126	4941530	Not available	59	278532
SSI_AA886	ERS1261127	4948629	Not available	55	315391

## Sheet: Sheet2
ERS1260762	SAMEA4349313	SSI_AA315
ERS1260763	SAMEA4349314	SSI_AA316
ERS1260764	SAMEA4349315	SSI_AA317
ERS1260765	SAMEA4349316	SSI_AA318
ERS1260766	SAMEA4349317	SSI_AA320
ERS1260767	SAMEA4349318	SSI_AA321
ERS1260768	SAMEA4349319	SSI_AA322
ERS1260769	SAMEA4349320	SSI_AA324
ERS1260770	SAMEA4349321	SSI_AA325
ERS1260771	SAMEA4349322	SSI_AA326
ERS1260772	SAMEA4349323	SSI_AA327
ERS1260773	SAMEA4349324	SSI_AA328
ERS1260774	SAMEA4349325	SSI_AA329
ERS1260775	SAMEA4349326	SSI_AA330
ERS1260776	SAMEA4349327	SSI_AA331
ERS1260777	SAMEA4349328	SSI_AA332
ERS1260778	SAMEA4349329	SSI_AA333
ERS1260779	SAMEA4349330	SSI_AA334
ERS1260780	SAMEA4349331	SSI_AA335
ERS1260781	SAMEA4349332	SSI_AA336
ERS1260782	SAMEA4349333	SSI_AA337
ERS1260783	SAMEA4349334	SSI_AA339
ERS1260784	SAMEA4349335	SSI_AA340
ERS1260785	SAMEA4349336	SSI_AA341
ERS1260786	SAMEA4349337	SSI_AA342
ERS1260787	SAMEA4349338	SSI_AA343
ERS1260788	SAMEA4349339	SSI_AA344
ERS1260789	SAMEA4349340	SSI_AA345
ERS1260790	SAMEA4349341	SSI_AA346
ERS1260791	SAMEA4349342	SSI_AA347
ERS1260792	SAMEA4349343	SSI_AA348
ERS1260793	SAMEA4349344	SSI_AA349
ERS1260794	SAMEA4349345	SSI_AA350
ERS1260795	SAMEA4349346	SSI_AA351
ERS1260796	SAMEA4349347	SSI_AA352
ERS1260797	SAMEA4349348	SSI_AA353
ERS1260798	SAMEA4349349	SSI_AA354
ERS1260799	SAMEA4349350	SSI_AA356
ERS1260800	SAMEA4349351	SSI_AA357
ERS1260801	SAMEA4349352	SSI_AA358
ERS1260802	SAMEA4349353	SSI_AA359
ERS1260803	SAMEA4349354	SSI_AA360
ERS1260804	SAMEA4349355	SSI_AA361
ERS1260805	SAMEA4349356	SSI_AA362
ERS1260806	SAMEA4349357	SSI_AA364
ERS1260807	SAMEA4349358	SSI_AA365
ERS1260808	SAMEA4349359	SSI_AA366
ERS1260809	SAMEA4349360	SSI_AA367
ERS1260810	SAMEA4349361	SSI_AA368
ERS1260811	SAMEA4349362	SSI_AA369
ERS1260812	SAMEA4349363	SSI_AA370
ERS1260813	SAMEA4349364	SSI_AA371
ERS1260814	SAMEA4349365	SSI_AA372
ERS1260815	SAMEA4349366	SSI_AA373
ERS1260816	SAMEA4349367	SSI_AA374
ERS1260817	SAMEA4349368	SSI_AA375
ERS1260818	SAMEA4349369	SSI_AA376
ERS1260819	SAMEA4349370	SSI_AA377
ERS1260820	SAMEA4349371	SSI_AA378
ERS1260821	SAMEA4349372	SSI_AA379
ERS1260822	SAMEA4349373	SSI_AA380
ERS1260823	SAMEA4349374	SSI_AA381
ERS1260824	SAMEA4349375	SSI_AA382
ERS1260825	SAMEA4349376	SSI_AA383
ERS1260826	SAMEA4349377	SSI_AA384
ERS1260827	SAMEA4349378	SSI_AA385
ERS1260828	SAMEA4349379	SSI_AA386
ERS1260829	SAMEA4349380	SSI_AA387
ERS1260830	SAMEA4349381	SSI_AA388
ERS1260831	SAMEA4349382	SSI_AA389
ERS1260832	SAMEA4349383	SSI_AA390
ERS1260833	SAMEA4349384	SSI_AA391
ERS1260834	SAMEA4349385	SSI_AA392
ERS1260835	SAMEA4349386	SSI_AA394
ERS1260836	SAMEA4349387	SSI_AA395
ERS1260837	SAMEA4349388	SSI_AA396
ERS1260838	SAMEA4349389	SSI_AA397
ERS1260839	SAMEA4349390	SSI_AA398
ERS1260840	SAMEA4349391	SSI_AA399
ERS1260841	SAMEA4349392	SSI_AA400
ERS1260842	SAMEA4349393	SSI_AA401
ERS1260843	SAMEA4349394	SSI_AA402
ERS1260844	SAMEA4349395	SSI_AA403
ERS1260845	SAMEA4349396	SSI_AA406
ERS1260846	SAMEA4349397	SSI_AA407
ERS1260847	SAMEA4349398	SSI_AA408
ERS1260848	SAMEA4349399	SSI_AA409
ERS1260849	SAMEA4349400	SSI_AA410
ERS1260850	SAMEA4349401	SSI_AA411
ERS1260851	SAMEA4349402	SSI_AA412
ERS1260852	SAMEA4349403	SSI_AA413
ERS1260853	SAMEA4349404	SSI_AA414
ERS1260854	SAMEA4349405	SSI_AA415
ERS1260855	SAMEA4349406	SSI_AA416
ERS1260856	SAMEA4349407	SSI_AA417
ERS1260857	SAMEA4349408	SSI_AA418
ERS1260858	SAMEA4349409	SSI_AA419
ERS1260859	SAMEA4349410	SSI_AA420
ERS1260860	SAMEA4349411	SSI_AA421
ERS1260861	SAMEA4349412	SSI_AA422
ERS1260862	SAMEA4349413	SSI_AA424
ERS1260863	SAMEA4349414	SSI_AA425
ERS1260864	SAMEA4349415	SSI_AA428
ERS1260865	SAMEA4349416	SSI_AA433
ERS1260866	SAMEA4349417	SSI_AA434
ERS1260867	SAMEA4349418	SSI_AA442
ERS1260868	SAMEA4349419	SSI_AA450
ERS1260869	SAMEA4349420	SSI_AA451
ERS1260870	SAMEA4349421	SSI_AA455
ERS1260871	SAMEA4349422	SSI_AA456
ERS1260872	SAMEA4349423	SSI_AA457
ERS1260873	SAMEA4349424	SSI_AA458
ERS1260874	SAMEA4349425	SSI_AA459
ERS1260875	SAMEA4349426	SSI_AA460
ERS1260876	SAMEA4349427	SSI_AA523
ERS1260877	SAMEA4349428	SSI_AA524
ERS1260878	SAMEA4349429	SSI_AA525
ERS1260879	SAMEA4349430	SSI_AA526
ERS1260880	SAMEA4349431	SSI_AA527
ERS1260881	SAMEA4349432	SSI_AA528
ERS1260882	SAMEA4349433	SSI_AA529
ERS1260883	SAMEA4349434	SSI_AA530
ERS1260884	SAMEA4349435	SSI_AA531
ERS1260885	SAMEA4349436	SSI_AA532
ERS1260886	SAMEA4349437	SSI_AA533
ERS1260887	SAMEA4349438	SSI_AA534
ERS1260888	SAMEA4349439	SSI_AA535
ERS1260889	SAMEA4349440	SSI_AA536
ERS1260890	SAMEA4349441	SSI_AA537
ERS1260891	SAMEA4349442	SSI_AA538
ERS1260892	SAMEA4349443	SSI_AA539
ERS1260893	SAMEA4349444	SSI_AA540
ERS1260894	SAMEA4349445	SSI_AA555
ERS1260895	SAMEA4349446	SSI_AA556
ERS1260896	SAMEA4349447	SSI_AA557
ERS1260897	SAMEA4349448	SSI_AA558
ERS1260898	SAMEA4349449	SSI_AA559
ERS1260899	SAMEA4349450	SSI_AA560
ERS1260900	SAMEA4349451	SSI_AA561
ERS1260901	SAMEA4349452	SSI_AA562
ERS1260902	SAMEA4349453	SSI_AA563
ERS1260903	SAMEA4349454	SSI_AA564
ERS1260904	SAMEA4349455	SSI_AA565
ERS1260905	SAMEA4349456	SSI_AA566
ERS1260906	SAMEA4349457	SSI_AA567
ERS1260907	SAMEA4349458	SSI_AA568
ERS1260908	SAMEA4349459	SSI_AA569
ERS1260909	SAMEA4349460	SSI_AA570
ERS1260910	SAMEA4349461	SSI_AA571
ERS1260911	SAMEA4349462	SSI_AA572
ERS1260912	SAMEA4349463	SSI_AA573
ERS1260913	SAMEA4349464	SSI_AA574
ERS1260914	SAMEA4349465	SSI_AA575
ERS1260915	SAMEA4349466	SSI_AA576
ERS1260916	SAMEA4349467	SSI_AA577
ERS1260917	SAMEA4349468	SSI_AA578
ERS1260918	SAMEA4349469	SSI_AA579
ERS1260919	SAMEA4349470	SSI_AA580
ERS1260920	SAMEA4349471	SSI_AA581
ERS1260921	SAMEA4349472	SSI_AA582
ERS1260922	SAMEA4349473	SSI_AA583
ERS1260923	SAMEA4349474	SSI_AA584
ERS1260924	SAMEA4349475	SSI_AA585
ERS1260925	SAMEA4349476	SSI_AA586
ERS1260926	SAMEA4349477	SSI_AA587
ERS1260927	SAMEA4349478	SSI_AA588
ERS1260928	SAMEA4349479	SSI_AA589
ERS1260929	SAMEA4349480	SSI_AA590
ERS1260930	SAMEA4349481	SSI_AA591
ERS1260931	SAMEA4349482	SSI_AA592
ERS1260932	SAMEA4349483	SSI_AA593
ERS1260933	SAMEA4349484	SSI_AA594
ERS1260934	SAMEA4349485	SSI_AA595
ERS1260935	SAMEA4349486	SSI_AA596
ERS1260936	SAMEA4349487	SSI_AA597
ERS1260937	SAMEA4349488	SSI_AA598
ERS1260938	SAMEA4349489	SSI_AA599
ERS1260939	SAMEA4349490	SSI_AA600
ERS1260940	SAMEA4349491	SSI_AA601
ERS1260941	SAMEA4349492	SSI_AA602
ERS1260942	SAMEA4349493	SSI_AA603
ERS1260943	SAMEA4349494	SSI_AA604
ERS1260944	SAMEA4349495	SSI_AA605
ERS1260945	SAMEA4349496	SSI_AA606
ERS1260946	SAMEA4349497	SSI_AA607
ERS1260947	SAMEA4349498	SSI_AA608
ERS1260948	SAMEA4349499	SSI_AA609
ERS1260949	SAMEA4349500	SSI_AA611
ERS1260950	SAMEA4349501	SSI_AA612
ERS1260951	SAMEA4349502	SSI_AA613
ERS1260952	SAMEA4349503	SSI_AA614
ERS1260953	SAMEA4349504	SSI_AA615
ERS1260954	SAMEA4349505	SSI_AA616
ERS1260955	SAMEA4349506	SSI_AA617
ERS1260956	SAMEA4349507	SSI_AA618
ERS1260957	SAMEA4349508	SSI_AA619
ERS1260958	SAMEA4349509	SSI_AA620
ERS1260959	SAMEA4349510	SSI_AA621
ERS1260960	SAMEA4349511	SSI_AA622
ERS1260961	SAMEA4349512	SSI_AA623
ERS1260962	SAMEA4349513	SSI_AA624
ERS1260963	SAMEA4349514	SSI_AA625
ERS1260964	SAMEA4349515	SSI_AA626
ERS1260965	SAMEA4349516	SSI_AA627
ERS1260966	SAMEA4349517	SSI_AA628
ERS1260967	SAMEA4349518	SSI_AA629
ERS1260968	SAMEA4349519	SSI_AA630
ERS1260969	SAMEA4349520	SSI_AA631
ERS1260970	SAMEA4349521	SSI_AA632
ERS1260971	SAMEA4349522	SSI_AA633
ERS1260972	SAMEA4349523	SSI_AA634
ERS1260973	SAMEA4349524	SSI_AA635
ERS1260974	SAMEA4349525	SSI_AA636
ERS1260975	SAMEA4349526	SSI_AA637
ERS1260976	SAMEA4349527	SSI_AA638
ERS1260977	SAMEA4349528	SSI_AA639
ERS1260978	SAMEA4349529	SSI_AA640
ERS1260979	SAMEA4349530	SSI_AA641
ERS1260980	SAMEA4349531	SSI_AA642
ERS1260981	SAMEA4349532	SSI_AA643
ERS1260982	SAMEA4349533	SSI_AA644
ERS1260983	SAMEA4349534	SSI_AA645
ERS1260984	SAMEA4349535	SSI_AA646
ERS1260985	SAMEA4349536	SSI_AA647
ERS1260986	SAMEA4349537	SSI_AA648
ERS1260987	SAMEA4349538	SSI_AA649
ERS1260988	SAMEA4349539	SSI_AA650
ERS1260989	SAMEA4349540	SSI_AA651
ERS1260990	SAMEA4349541	SSI_AA652
ERS1260991	SAMEA4349542	SSI_AA653
ERS1260992	SAMEA4349543	SSI_AA654
ERS1260993	SAMEA4349544	SSI_AA655
ERS1260994	SAMEA4349545	SSI_AA656
ERS1260995	SAMEA4349546	SSI_AA657
ERS1260996	SAMEA4349547	SSI_AA658
ERS1260997	SAMEA4349548	SSI_AA659
ERS1260998	SAMEA4349549	SSI_AA660
ERS1260999	SAMEA4349550	SSI_AA661
ERS1261000	SAMEA4349551	SSI_AA662
ERS1261001	SAMEA4349552	SSI_AA663
ERS1261002	SAMEA4349553	SSI_AA664
ERS1261003	SAMEA4349554	SSI_AA665
ERS1261004	SAMEA4349555	SSI_AA666
ERS1261005	SAMEA4349556	SSI_AA667
ERS1261006	SAMEA4349557	SSI_AA668
ERS1261007	SAMEA4349558	SSI_AA669
ERS1261008	SAMEA4349559	SSI_AA670
ERS1261009	SAMEA4349560	SSI_AA671
ERS1261010	SAMEA4349561	SSI_AA672
ERS1261011	SAMEA4349562	SSI_AA673
ERS1261012	SAMEA4349563	SSI_AA674
ERS1261013	SAMEA4349564	SSI_AA675
ERS1261014	SAMEA4349565	SSI_AA676
ERS1261015	SAMEA4349566	SSI_AA677
ERS1261016	SAMEA4349567	SSI_AA678
ERS1261017	SAMEA4349568	SSI_AA679
ERS1261018	SAMEA4349569	SSI_AA680
ERS1261019	SAMEA4349570	SSI_AA681
ERS1261020	SAMEA4349571	SSI_AA682
ERS1261021	SAMEA4349572	SSI_AA683
ERS1261022	SAMEA4349573	SSI_AA684
ERS1261023	SAMEA4349574	SSI_AA685
ERS1261024	SAMEA4349575	SSI_AA686
ERS1261025	SAMEA4349576	SSI_AA687
ERS1261026	SAMEA4349577	SSI_AA688
ERS1261027	SAMEA4349578	SSI_AA689
ERS1261028	SAMEA4349579	SSI_AA690
ERS1261029	SAMEA4349580	SSI_AA691
ERS1261030	SAMEA4349581	SSI_AA692
ERS1261031	SAMEA4349582	SSI_AA693
ERS1261032	SAMEA4349583	SSI_AA694
ERS1261033	SAMEA4349584	SSI_AA695
ERS1261034	SAMEA4349585	SSI_AA696
ERS1261035	SAMEA4349586	SSI_AA697
ERS1261036	SAMEA4349587	SSI_AA717
ERS1261037	SAMEA4349588	SSI_AA718
ERS1261038	SAMEA4349589	SSI_AA719
ERS1261039	SAMEA4349590	SSI_AA720
ERS1261040	SAMEA4349591	SSI_AA721
ERS1261041	SAMEA4349592	SSI_AA722
ERS1261042	SAMEA4349593	SSI_AA723
ERS1261043	SAMEA4349594	SSI_AA724
ERS1261044	SAMEA4349595	SSI_AA725
ERS1261045	SAMEA4349596	SSI_AA726
ERS1261046	SAMEA4349597	SSI_AA727
ERS1261047	SAMEA4349598	SSI_AA728
ERS1261048	SAMEA4349599	SSI_AA729
ERS1261049	SAMEA4349600	SSI_AA730
ERS1261050	SAMEA4349601	SSI_AA807
ERS1261051	SAMEA4349602	SSI_AA808
ERS1261052	SAMEA4349603	SSI_AA809
ERS1261053	SAMEA4349604	SSI_AA810
ERS1261054	SAMEA4349605	SSI_AA811
ERS1261055	SAMEA4349606	SSI_AA812
ERS1261056	SAMEA4349607	SSI_AA813
ERS1261057	SAMEA4349608	SSI_AA814
ERS1261058	SAMEA4349609	SSI_AA815
ERS1261059	SAMEA4349610	SSI_AA816
ERS1261060	SAMEA4349611	SSI_AA817
ERS1261061	SAMEA4349612	SSI_AA818
ERS1261062	SAMEA4349613	SSI_AA819
ERS1261063	SAMEA4349614	SSI_AA820
ERS1261064	SAMEA4349615	SSI_AA822
ERS1261065	SAMEA4349616	SSI_AA823
ERS1261066	SAMEA4349617	SSI_AA824
ERS1261067	SAMEA4349618	SSI_AA825
ERS1261068	SAMEA4349619	SSI_AA826
ERS1261069	SAMEA4349620	SSI_AA827
ERS1261070	SAMEA4349621	SSI_AA828
ERS1261071	SAMEA4349622	SSI_AA829
ERS1261072	SAMEA4349623	SSI_AA830
ERS1261073	SAMEA4349624	SSI_AA831
ERS1261074	SAMEA4349625	SSI_AA832
ERS1261075	SAMEA4349626	SSI_AA833
ERS1261076	SAMEA4349627	SSI_AA834
ERS1261077	SAMEA4349628	SSI_AA835
ERS1261078	SAMEA4349629	SSI_AA836
ERS1261079	SAMEA4349630	SSI_AA837
ERS1261080	SAMEA4349631	SSI_AA838
ERS1261081	SAMEA4349632	SSI_AA839
ERS1261082	SAMEA4349633	SSI_AA840
ERS1261083	SAMEA4349634	SSI_AA841
ERS1261084	SAMEA4349635	SSI_AA843
ERS1261085	SAMEA4349636	SSI_AA844
ERS1261086	SAMEA4349637	SSI_AA845
ERS1261087	SAMEA4349638	SSI_AA846
ERS1261088	SAMEA4349639	SSI_AA847
ERS1261089	SAMEA4349640	SSI_AA848
ERS1261090	SAMEA4349641	SSI_AA849
ERS1261091	SAMEA4349642	SSI_AA850
ERS1261092	SAMEA4349643	SSI_AA851
ERS1261093	SAMEA4349644	SSI_AA852
ERS1261094	SAMEA4349645	SSI_AA853
ERS1261095	SAMEA4349646	SSI_AA854
ERS1261096	SAMEA4349647	SSI_AA855
ERS1261097	SAMEA4349648	SSI_AA856
ERS1261098	SAMEA4349649	SSI_AA857
ERS1261099	SAMEA4349650	SSI_AA858
ERS1261100	SAMEA4349651	SSI_AA859
ERS1261101	SAMEA4349652	SSI_AA860
ERS1261102	SAMEA4349653	SSI_AA861
ERS1261103	SAMEA4349654	SSI_AA862
ERS1261104	SAMEA4349655	SSI_AA863
ERS1261105	SAMEA4349656	SSI_AA864
ERS1261106	SAMEA4349657	SSI_AA865
ERS1261107	SAMEA4349658	SSI_AA866
ERS1261108	SAMEA4349659	SSI_AA867
ERS1261109	SAMEA4349660	SSI_AA868
ERS1261110	SAMEA4349661	SSI_AA869
ERS1261111	SAMEA4349662	SSI_AA870
ERS1261112	SAMEA4349663	SSI_AA871
ERS1261113	SAMEA4349664	SSI_AA872
ERS1261114	SAMEA4349665	SSI_AA873
ERS1261115	SAMEA4349666	SSI_AA874
ERS1261116	SAMEA4349667	SSI_AA875
ERS1261117	SAMEA4349668	SSI_AA876
ERS1261118	SAMEA4349669	SSI_AA877
ERS1261119	SAMEA4349670	SSI_AA878
ERS1261120	SAMEA4349671	SSI_AA879
ERS1261121	SAMEA4349672	SSI_AA880
ERS1261122	SAMEA4349673	SSI_AA881
ERS1261123	SAMEA4349674	SSI_AA882
ERS1261124	SAMEA4349675	SSI_AA883
ERS1261125	SAMEA4349676	SSI_AA884
ERS1261126	SAMEA4349677	SSI_AA885
ERS1261127	SAMEA4349678	SSI_AA886
